# Supplementary material for: Mdga2 deficiency leads to an aberrant activation of BDNF/TrkB signaling that underlies autism-relevant synaptic and behavioral changes in mice
Source: PLoS Biol. 2025 Apr 1;23(4):e3003047. doi: 10.1371/journal.pbio.3003047 (PMC11960969; doi:10.1371/journal.pbio.3003047)
Supplement: S1 Data — (XLSX) [file pbio.3003047.s011.xlsx]

## Sheet: Figure 1
	Figure 1A			Figure 1B			Figure 1C			Figure 1D					Figure 1E			Figure 1F
	OFT			NLR			Nest-building			repetitive behavior					Social affiliation			Sociability		Social novelty
	WT	Het		WT	Het		WT	Het		WT	Het	WT	Het		WT	Het		WT	Het	WT	Het
	34.2	40		0.660474	0.121658		5	1		42.768	46.749	11	15		205.952	206.504		0.496019	-0.0649491	0.6	0.57
	31.7	28.5		0.446705	0.0650818		5	4		40.946	90.7509	8	25		220.616	157.797		0.493056	0.203377	0.19	0.13
	32.6	41.4		0.404314	0.448416		3	5		16.602	79.2931	12	20		188.506	180.567		0.753259	0.270512	0.18	-0.15
	27.9	21.8		0.162783	-0.109809		4	1		52.344	20.0796	9	10		287.704	89.314		0.271804	0.125481	0.42	0.21
	28.7	34.7		0.268037	0.159361		5	3		13.59	27.2486	20	18		152.086	130.707		-0.0268299	0.412519	-0.07	-0.2
	23.9	24.9		-0.0826907	0.136464		5	2		43.378	29.1731	15	36		198.616	61.764		0.310068	-0.122347	0.19	-0.07
	35.4	42.8		0.600413	-0.0205701		2	5		61.446	41.0846	24	26		265.121	56.617		0.480691	-0.0661585	0.36	0.16
	38.1	34.1		0.195809	-0.14791		5	5		68.778	23.1799	16	18		198.396	118.914		0.728002	-0.246304	0.63	0.08
	20.9	29		0.161439	-0.164686		5	1		12.878	41.2177	13	21		209.495	75.479		0.36597	-0.292444	0.32	-0.2
	26.4	32		-0.0666493	0.0638219		4	4		25.056	53.5509	10	19		231.627	85.734		0.285707	-0.154671	0.31	0.15
	26.7	29.3		0.245785	0.172665		4	3		20.302	89.409	6	33		165.759	182.006		0.56341	0.208825	0.62	0.42
	29.4	35.6		0.157786	0.270164		5	3		42.48	101.827	21	30		273.669	120.362		0.619244	0.354002	0.04	0.08
	25.1	37.3		0.633095	0.0933716		4	4		19.206	59.1642	10	23		133.759	104.001		0.193368	0.215406	-0.22	-0.26
	18.1	24.4		0.549323	0.348105		4	2		57.726	70.5684	11	18		122.363	243.897		0.580964	-0.272078	0.48	0.26
	21	25.5		0.0770347	0.0336693		4	4		26.784	15.4154	14	12		176.825	186.11		0.71333	-0.0239891	0.22	-0.05
	Figure 1G									Figure 1H
	Exc		Inh		Exc PSD length/width					PSD-95		vGluT1		Gephyrin		vGAT		Exc		Inh
	WT	Het	WT	Het	WT	Het	WT	Het		WT	Het	WT	Het	WT	Het	WT	Het	WT	Het	WT	Het
	5	6.5	1.9	2.65	354.665	307.949	31.3665	31.1449		1.29	2.55	1.3	0.87	1.34	1.4	1.25	0.74	1.14	0.94	1.11642	0.635499
	6	6.95	1.95	3.45	299.81	325.771	35.4811	26.3998		0.93	1.65	1.16	0.98	0.75	1.79	1.19	1.18	1.18	1.69	1.23665	1.63169
	4.1	7.85	2.6	2.95	378.235	402.762	41.3235	30.4298		1.23	2.84	1.43	1.2	0.67	0.8	0.76	1.27	0.82	1.18	0.790079	0.755728
	4.95	9.25	3.05	2.05	413.277	276.149	37.5554	42.7109		0.75	2.22	0.77	1.27	0.67	1.09	0.57	0.9	1.32	0.97	1.32252	0.66985
										0.93	1.29	0.7	0.8	1.65	1.32	0.8	1.41	0.69	1.73	0.772904	1.13359
										0.76	1.28	0.9	1.48	0.99	0.76	0.88	0.96	1.26	1.39	1.39123	0.961836
										1.14	2.46	0.93	1.69	0.72	0.75	1.19	0.72	1.08	1.28	0.927485	1.08207
										0.82	2.06	0.68	1.07	1.02	1.34	0.87	1.07	0.8	1.5	0.635499	1.20229
										1.16	1.47	1.12	1.18	1.19	0.96	1.48	0.98	0.72	1.24	0.807255	1.49428

## Sheet: Figure 2
	Figure 2C														Figure 2D
	Total	WT						Het							Syn	WT						Het
	NLGN1	1.12	0.91	0.68	0.77	1.33	1.19	1.46	1.35	1.54	1.07	1.81	1.46		NLGN1	1.07	0.91	1.23	1.12	0.78	0.89	1.96	1.69	1.65	2.08	1.44	1.17
	PSD-93	1.01	1.18	0.71	1.01	1.24	0.85	1.7	1.4	1.09	1.07	1.41	1.59		PSD-93	1.12	0.98	1.16	0.75	0.86	1.13	1.37	1.87	1.31	1.85	1.07	1.17
	PSD-95	1.31	0.78	0.91	0.93	0.87	1.2	1.41	1.21	1.3	1.18	1.98	2.41		PSD-95	1	0.87	0.76	1.13	1.18	1.07	1.84	1.64	1.41	2.06	1.51	1.28
	vGluT1	1.12	1.03	1.23	1.18	0.66	0.78	1.02	0.82	1.29	1.11	0.95	1.18		vGluT1	0.78	1.12	1.06	1.17	1.01	0.88	1.05	1.14	0.88	1.08	0.68	0.61
	SYP	1.26	0.81	0.88	0.96	0.78	1.31	0.86	0.8	0.88	0.84	1.23	1.27		SYP	0.99	1.13	1.19	0.88	0.94	0.89	0.92	1.05	0.9	1.05	0.59	0.53
	Gephyrin	0.7	1.29	0.86	1.11	0.78	1.26	1.39	0.71	0.9	0.91	0.72	1.38		Gephyrin	0.78	1.01	1.24	1.12	1.03	0.82	1.12	1.04	1.14	1.56	1.11	0.94
	vGAT	1.3	0.88	0.91	0.99	1.23	0.69	1.24	0.65	0.77	0.67	0.82	0.93		vGAT	0.89	1.12	1.23	0.72	0.96	1.08	1.59	1.77	1.08	0.87	0.68	0.67
	GAD1	1.13	1.16	0.96	0.71	1.23	0.86	1.04	0.8	0.68	0.86	1.45	2		GAD1	1.13	0.89	0.76	0.99	1.22	0.97	1.07	1.08	0.96	0.93	0.68	0.55
	Figure 2F														Figure 2G
	Total	WT						Het							Total	WT						Het
	TrkB	0.98	1.23	0.78	0.79	0.91	1.29	0.72	0.71	1.02	1.26	0.75	1.31		pTrkB	1.09	1.12	0.96	0.76	1.32	0.72	1.11	1.31	1.51	1.59	2.19	2.26
	Akt	1.22	0.89	1.27	1.01	0.77	0.86	0.59	0.64	1.2	1.35	1.02	1.13		pAkt	0.89	0.8	0.72	1.12	1.25	1.23	1.22	1.23	1.12	1.17	1.4	1.83
	mTOR	1.29	1.13	0.89	0.96	0.78	0.95	0.63	0.78	1.12	1.2	1.25	1.6		pmTOR	1.11	1.03	0.88	0.91	0.88	1.18	1.13	0.88	1.01	1.26	1.51	1.04
	S6	0.96	0.89	0.77	0.95	1.23	1.21	0.74	0.67	0.94	1.2	0.96	1.15		pS6	0.97	0.86	1.23	1.14	0.78	1.03	1.15	1.01	1.02	1.24	1.41	1.23
	CaMK2	1.03	1.08	1.12	1.2	0.88	0.69	0.74	0.61	0.85	1.09	0.74	1.29		pCaMK2	0.87	0.78	1.09	0.71	1.23	1.31	1.06	1.32	1.18	1.27	1.75	1.03
	ImBDNF	1.12	0.78	1.09	1.27	0.88	0.71	1.31	1.13	1.44	2.4	1.74	0.78
	mBDNF	0.62	0.78	0.91	1.44	1.28	0.98	1.37	1.12	1.37	2.55	1.8	1.15		Figure 2J
															Syn	WT						Het
	Figure 2I														pTrkB	0.79	0.78	1.06	1.28	1.11	1.03	1.72	2.51	2.15	1.54	1.98	3.09
	Syn	WT						Het							pAkt	1.03	1.18	0.88	0.89	1.08	0.96	2.24	1.8	1.4	2.84	1.56	1.64
	TrkB	1.12	1.17	0.98	0.76	0.71	1.27	0.71	0.88	1.19	1.35	1.19	0.92		pmTOR	1.12	1.36	0.71	0.68	1.12	1.03	1.3	1.44	1.78	1.45	2.23	1.26
	Akt	0.89	1.11	1.09	1.23	0.99	0.78	0.92	0.89	1.13	1.12	1.08	1.2		pS6	0.79	1.22	0.76	0.88	0.99	1.35	1.92	2.68	2.91	1.13	1.08	1.78
	mTOR	0.88	0.96	0.66	0.91	1.36	1.27	0.86	1.3	1.39	1.45	0.86	0.95		pCaMK2	0.89	0.91	1.03	1.09	0.79	1.28	1.59	2.67	2.97	1.72	2.28	1.23
	S6	1.13	1.28	0.89	0.74	0.96	0.99	0.84	0.81	1.02	1.04	1.2	1.02
	CaMK2	1.09	0.78	0.94	1.28	0.89	0.99	1.06	0.97	1.01	1.31	1	1.25
	ImBDNF	0.87	0.83	0.77	1.13	1.19	1.21	1.87	1.93	2.85	1.23	2.53	2.66
	mBDNF	0.96	1.13	0.89	0.82	1.08	1.16	1.96	1.44	1.89	2.81	2.11	1.19

## Sheet: Figure 3
	Figure 3A								Figure 3H				Figure 3I
		WT			Het				WT	Het	KO		WT	MDGA2	△MAM
	0	1.02938	1.00014	0.97	1.71511	3.33046	2.64554		0.92	2.69	4.85		0.82	0.43	0.94
	5	4.17203	2.62086	2.69	7.81724	5.02146	5.73873		0.77	3.15	5.77		1.19	0.36	1.03
	10	2.48938	3.66435	3.92903	10.2598	7.12019	10.1278		1.31	4.77	6.38		0.99	0.18	0.9
	25	3.40095	5.05952	5.99813	11.1111	10.0896	13.682
	50	5.31615	7.62373	7.62938	14.4292	13.9834	17.7878
	100	6.15574	8.63692	6.35608	13.738	13.3795	17.2943
	Figure 3J
	pmTOR					pAkt					pTrkB
	WT/Ctrl	KO/Ctrl	KO/MDGA2	KO/△MAM		WT/Ctrl	KO/Ctrl	KO/MDGA2	KO/△MAM		WT/Ctrl	KO/Ctrl	KO/MDGA2	KO/△MAM
	1.08	2.35	0.88	3.01		0.86	2.98	1.48	2.92		0.93	2.82	1.52	2.14
	0.8	1.93	1.02	2.5		1.01	2.29	1.42	2.51		0.99	2.06	1.19	2.17
	1.1	2.66	1.26	2.06		0.6	2.71	1.72	2.41		1.13	2.47	1.31	2.23
	1.38	3.09	1.35	1.59		1.11	2.25	1.9	2.21		1.35	3.07	1.16	2.41
	0.78	1.9	1.92	1.49		1.2	1.89	1.87	1.76		0.91	2.31	1.08	2.01
	0.88	1.69	1.41	1.31		1.22	1.86	1.07	1.68		0.69	2.27	1.03	1.69

## Sheet: Figure 4
	Figure 4H							Figure 4J
	IP:BDNF			IP:Flag				Sociability			Social novelty
	Scb	P2 0.1μm	P2 1μm	Scb	P2 0.1μm	P2 1μm		WT	Het	Het+P2	WT	Het	Het+P2
	0.86	0.62	0.26	1.12	0.81	0.53		0.75	-0.15	0.21	0.58	0.23	0.41
	0.95	0.74	0.47	1.11	0.73	0.5		0.34	0.11	0.11	0.51	-0.12	0.33
	1.25	0.47	0.18	0.83	0.59	0.2		0.46	-0.07	-0.08	0.55	-0.14	0.35
	0.95	0.36	0.26	0.95	0.43	0.46		0.26	0.13	0.32	0.02	0.33	0.52
								0.45	0.11	0.72	-0.06	0.12	0.51
								0.67	-0.17	0.56	0.75	-0.09	0.53
								0.58	0.14	0.58	0.62	-0.21	0.11
								0.75	0.38	0.22	0.31	0.31	0.63
								-0.03	-0.25	0.49	0.18	0.04	-0.05
								0.49			0.48
	Figure 4K				Figure 4L				Figure 4M
	OFT				NLR				Repetitive behaviors
	WT	Het	Het+P2		WT	Het	Het+P2		WT	Het	Het+P2		WT	Het	Het+P2
	31.2	24.6	25.3		0.603428	-0.0737734	0.0465978		43.65	102.36	63.54		17	40	17
	35.9	29.1	28.3		0.677008	0.108397	0.485241		24.408	94.468	62.425		25	37	9
	39.6	28.8	19.9		0.157786	0.309758	0.213881		57.384	42.3	38.225		10	15	13
	23.6	19.5	30.1		0.264308	0.198766	0.199307		71.856	67.617	97.63		7	35	36
	28.9	40.3	36.6		0.374274	-0.232626	-0.149333		62.19	83.413	83.325		29	29	16
	22.6	43.6	31.9		-0.0465436	0.0628979	0.378613		39.456	68.53	55.33		13	18	33
	34.9	21.8	36.2		0.593262	-0.251273	0.327231		59.67	80.83	73.92		9	16	30
	26.6	39.6	39.4		0.499855	0.198332	-0.289236		46.224	56.067	46.53		22	22	27
	27.1	40.6	25.7		0.11642	-0.174084	-0.168002		83.2	98.104	88.36		11	33	18
	17.4	31.9	42.1		0.54613	0.382718	0.364834		30.6	77.33	52.69		13	26	21
	Figure 4N												Figure 4O
	pmTOR				pAkt				pTrkB				WT	Het	Het+P2
	WT	Het	Het+P2		WT	Het	Het+P2		WT	Het	Het+P2		1.06	2.67	1.48
	1.44	2.23	0.84		1.02	2.14	1.47		0.99	2.08	1.35		0.59	1.91	0.62
	0.84	2.44	1.06		0.93	3.25	2.29		1.28	2.97	1.47		1.57	2.75	1.51
	0.71	2.04	1.28		1.44	2.71	1.01		1.02	3.14	1.09		0.78	2.21	1.15
	1.01	2.75	1.58		0.61	2.35	0.73		0.71	2.7	1.92

## Sheet: Figure 5
		Figure 5B										Figure 5C										Figure 5D
		OFT										NLR										Repetitive behaviors
		Test1					Test2					Test1					Test2					Test1					Test2
		WT	WT+ANA12	Het	Het+ANA12		WT	WT+ANA12	Het	Het+ANA12		WT	WT+ANA12	Het	Het+ANA12		WT	WT+ANA12	Het	Het+ANA12		WT	WT+ANA12	Het	Het+ANA12		WT	WT+ANA12	Het	Het+ANA12
		31.6	29.8	17.9	36.6		19.3	37.9	28.1	33.7		0.294411	0.422414	0.141733	0.449692		0.358309	-0.0528668	0.184059	0.449692		57.04	21.42	62.75	68.64		12	20	26	30
		22.6	20.2	28.6	28.1		22.6	27.1	31.5	28.5		0.500277	0.538619	-0.135263	0.388079		-0.0518837	0.290733	0.297424	0.388079		64.04	79.83	42.43	99.04		19	7	12	22
		27.3	24.2	35.6	34.3		41.7	44.8	44	46.7		-0.0288491	0.518566	0.113076	0.03079		0.592969	0.101113	0.159097	0.03079		22.26	67.22	33.03	58		13	13	32	16
		18.6	40.2	23.2	25.4		28	22.3	39.2	30.4		0.637517	0.162783	-0.0903228	-0.0980118		-0.0388513	0.413148	-0.0454546	-0.0980118		40.58	42.09	78.77	72.45		20	32	10	19
		36	31.8	31.1	20.7		31.8	43.2	32.8	19.7		0.24553	0.334139	-0.0297186	0.224996		0.387144	0.354575	-0.14794	0.224996		24.95	31.97	94.95	25.94		22	20	29	17
		23.4	27.3	34.2	37.7		42.8	22.1	35.3	27.4		-0.0621997	-0.0826907	0.336367	0.0275336		0.522285	-0.118625	0.124542	0.0275336		17.72	22.09	93.42	44.53		16	14	40	36
		41.9	42.5	40.3	22.7		27.2	35	41.3	41.6		0.280967	0.641576	-0.279567	0.167486		0.366507	0.0634901	0.20801	0.167486		70.59	54.19	26.73	25.89		23	10	18	33
		27.1	31.3	25.6	42.4		22.2	35.5	27.7	22.3		0.422522	0.195809	0.207206	-0.160296		0.268052	0.401468	0.16535	-0.160296		51.66	61.5	32.03	83.37		7	7	15	26
		34.2	26.4	28.4	22.1		45	41	21.4	48.5		0.138042	0.161439	0.255909	-0.0860139		0.442256	-0.150001	-0.0454546	-0.0860139		74.17	15.34	29.72	55.51		24	25	32	14
		27.1	27.9	44.6	36.1		38.9	32.5	47.9	24.5		0.353247	-0.0666493	-0.197719	0.338304		0.319788	0.499993	-0.244546	0.338304		20.56	18.91	88.45	65.03		11	9	19	10
		36.6	20.2	35.2	47.2		37.1	28.3	25.5	38.5		0.026074	0.245785	0.192814	-0.14001		0.65505	0.384156	-0.130764	-0.14001		32.33	28.35	55.95	73.8		7	7	36	20
		43.1	30.1	45.9	24		35.4	27.7	25.3	28.8		0.561683	0.0272787	0.0115651	-0.00821713		0.0702152	0.519757	-0.0454546	-0.00821713		26.73	22.01	109.94	18.41		9	18	33	14
		24.6	37.4	48	27.9		22.5	23.5	44.3	34.6		0.203745	0.633095	-0.258636	0.204036		0.409814	0.174647	0.0326853	0.204036		21.13	49.08	64.58	92.69		11	20	25	12
		25.3	36	26	28.7		23.6	30.4	50.9	38.5		0.472612	0.549323	0.445544	0.0656004		0.168942	0.660303	-0.127454	0.0656004		36.5	77.63	96.85	34.02		10	8	20	38
		21.4	24.8	36.3	44.1		32.6	25.7	29.7	33.2		0.589095	0.0352848	0.0812806	0.467177		-0.0217518	0.554389	0.398726	0.467177		44.46	26.96	48.61	86.41		8	11	11	29
		Figure 5E										Figure 5F
		Social affiliation										Sociability										Social novelty
		Test1					Test2					Test1					Test2					Test1					Test2
		WT	WT+ANA12	Het	Het+ANA12		WT	WT+ANA12	Het	Het+ANA12		WT	WT+ANA12	Het	Het+ANA12		WT	WT+ANA12	Het	Het+ANA12		WT	WT+ANA12	Het	Het+ANA12		WT	WT+ANA12	Het	Het+ANA12
		189.513	113.832	148.914	253.817		196.412	220.166	112.366	202.275		-0.0353896	-0.0330289	-0.122347	0.487953		0.5	0.39	0.28	0.63		0.410994	0.123699	0.127858	0.411767		0.0767879	0.177118	0.0223448	0.0353923
		135.621	173.582	98.478	176.264		207.4	148.936	171.65	112.802		0.274627	0.354811	-0.167816	0.0152846		0.58	0.62	0.17	-0.13		0.16454	0.241334	0.403636	-0.0838524		0.207833	-0.0520114	0.183185	-0.041133
		223.911	105.677	117.819	132.748		229.311	186.803	103.369	165.807		0.186362	0.364557	0.00702523	0.564265		0.62	0.19	0.34	0.4		0.341523	-0.0412479	-0.210925	0.186648		0.371256	-0.0412578	-0.111269	0.277217
		111.621	222.124	158.643	127.468		164.101	159.854	84.0193	250.264		0.7137	0.619731	-0.360163	0.640915		-0.03	-0.06	-0.07	0.09		-0.0635621	0.27928	-0.122943	0.401483		-0.0481386	0.382826	-0.0679791	-0.0101873
		215.952	178.254	126.504	217.932		270.932	125.215	178.366	237.58		0.633915	0.368145	-0.111946	0.377744		0.64	0.61	-0.34	0.36		0.531763	0.146529	0.00365099	-0.0234392		0.542242	0.305169	-0.0598136	-0.0767816
		200.616	115.047	107.797	188.617		137.547	178.429	170.078	133.573		0.655865	0.0711218	0.0786376	0.497235		0.44	0.42	-0.08	0.24		0.243272	0.0520002	0.0293526	0.214976		0.225783	0.25004	-0.166184	0.259446
		275.121	245.066	93.643	142.428		242.678	168.342	192.149	184.845		0.482515	0.532194	0.398718	0.640886		0.67	0.45	-0.27	0.33		0.28775	0.193312	0.224437	0.0873038		0.489299	0.104928	0.368052	0.508365
		162.504	200.151	182.006	161.361		202.678	97.0678	202.762	221.882		0.660676	0.664758	0.301941	-0.0694746		0.19	0.09	-0.19	0.17		-0.0496665	0.401895	0.320142	0.347461		0.451867	0.00304489	0.162295	0.0596765
		205.099	135.396	175.153	140.094		118.357	227.117	146.967	198.644		0.514094	-0.0518831	0.221812	0.362038		0.73	0.31	0.11	0.32		0.612901	0.528631	-0.017695	0.172871		0.327088	0.434612	-0.0185936	0.160951
		162.324	169.821	95.479	158.429		278.774	201.94	96.5084	224.059		0.345313	0.321727	0.0714766	0.201049		0.33	0.51	-0.13	0.31		0.513315	0.397726	0.0984622	0.515938		0.364228	0.442693	0.206957	0.312246
		171.405	153.504	85.734	235.407		120.321	246.816	115.463	123.334		0.14474	0.596737	0.159605	0.0706161		0.1	0.6	-0.04	0.3		0.317807	0.322219	-0.0429901	0.038331		0.448685	0.304067	0.084688	0.215693
		198.506	126.742	220.693	242.796		239.939	155.521	124.87	155.15		0.594733	0.328321	0.244724	0.2853		0.27	0.29	0.1	0.45		0.0845291	0.571465	0.144993	0.139424		0.3244	0.436555	0.0544048	0.0970031
		267.704	202.352	133.606	202.698		175.057	192.856	143.778	147.617		0.499884	0.544638	-0.081063	0.384491		0.67	0.69	0.5	-0.04		0.595236	0.430104	-0.138641	0.45449		-0.0198188	0.273378	0.275176	0.382692
		152.086	212.333	129.753	181.242		104.295	233.566	89.9287	157.941		0.591958	0.154772	-0.00952624	0.348272		0.58	-0.02	0.41	0.59		0.182434	-0.078013	-0.166007	0.409408		0.53423	0.26908	-0.262631	0.340291
		248.616	248.699	112.156	179.532		218.478	249.569	75.0847	174.201		0.40886	0.434302	-0.223669	0.442634		0.41	0.62	-0.33	0.47		0.302684	-0.157612	-0.0712995	0.100507		0.125777	0.534883	0.297886	0.341784
		Figure 5G
		pmTOR					pAkt					pTrkB
		WT	WT+ANA12	Het	Het+ANA12		WT	WT+ANA12	Het	Het+ANA12		WT	WT+ANA12	Het	Het+ANA12
		0.73	1.08	2.29	1.19		0.82	1.02	2.46	1.51		1.08	0.73	3.06	0.73
		1.09	0.89	2.19	0.93		1.3	0.56	3.04	1.68		1.09	0.65	2.61	0.53
		1.18	0.74	1.86	0.69		0.88	0.66	3.23	1.84		0.83	0.62	2.69	0.6
		Figure 5H										Figure 5I
		The frequency of mIPSCs					The amplitude of mIPSCs					The frequency of mEPSCs					The amplitude of mEPSCs
		WT	WT+ANA12	Het	Het+ANA12		WT	WT+ANA12	Het	Het+ANA12		WT	WT+ANA12	Het	Het+ANA12		WT	WT+ANA12	Het	Het+ANA12
		1.722	2.953	0.604	1.584		8.942	3.861	3.834	3.933		0.06	0.71	1.22	0.29		5.49	7.02	10.07	4.86
		2.786	1.925	3.386	1.177		9.643	6.842	12.075	6.497		0.71	0.18	0.28	0.13		5.6	8.83	8.83	5.91
		1.749	0.761	2.86	2.405		9.275	6.883	8.691	6.795		0.29	0.38	0.32	0.7		7.7	7.87	11.45	6.76
		3.33	1.086	2.71	3.732		4.25	6.282	9.311	7.5		0.45	0.13	0.37	0.29		9.45	4.27	10.99	6.7
		0.643	0.403	2.324	3.779		7.71	6.809	10.212	9.223		0.12	0.37	1.4	0.42		5.98	9.69	8.59	5.21
		2.172	0.655	1.128	2.6		10.754	9.392	9.114	8.46		0.59	1.12	0.58	0.7		4.55	8.72	10.9	7.94
		2.192	2.193	3.607	3.13		7.193	9.851	7.686	10.662		0.69	0.8	0.43	0.71		8.24	8.18	7.97	7.43
		2.03	1.885	2.625	2.837		9.721	7.064	9.21	7.988		0.97	0.13	1.55	0.58		7.67	6.03	6.57	9.15
		2.185	0.938	1.8	2.602		8.411	11.947	11.329	12.291		0.23	0.95	0.91	0.8		7.77	8.6	9.67	7.73
		1.241	1.313	0.518	1.203		5.801	9.802	9.898	8.144		0.33	1.05	1.15	0.45		4.55	8.22	6.52	8.85
		0.539	2.888	1.189	1.309		4.716	9.151	10.23	8.712		0.67	0.23	0.38	0.62		9.13	6.44	9.04	7.83
		0.763	2.692	0.502	0.971		9.51	10.354	4.829	10.776		0.1	0.27	1.34	0.5		7.59	4.49	7.54	5.45
		3.499	1.343	0.834	0.526		10.189	11.236	6.563	7.876		0.79	0.99	1.05	0.08		4.88	5.2	5.57	5.49
		3.198	1.562	3.913	1.23		6.417	4.641	5.249	10.266		0.7	0.08	1.56	0.31		6.04	5.22	6.83	6.56
		1.144	2.006	2.29	2.346		9.348	10.916	4.913	5.116
		Figure 5J
		WT
		30	21.7642	20.0597	7.10947	40.6292	51.9294	9.48253	60.4677	17.9323	83.6226	7.63764	7.24438	6.3174	32.4746	16.9208	11.4649	65.3309	6.98774	5.74407	3.33245	30.4624	24.1145
		60	94.6194	59.6427	23.6896	118.636	124.464	66.6945	66.4603	45.9445	142.849	41.7438	23.9458	48.9071	195.738	82.2498	67.7485	184.828	173.857	38.1918	25.7363	54.3265	116.475
		90	109.722	97.2648	38.9211	181.378	176.089	98.2889	130.3	139.929	206.289	54.7759	75.2895	68.4518	257.562	112.073	121.746	273.74	285.506	78.0637	74.6688	86.1742	165.75
		120	112.681	144.961	59.3529	231.258	231.945	145.905	183.684	177.824	222.411	84.3158	136.998	101.832	272.408	135.4	233.545	312.521	352.283	100.2	89.0997	133.621	230.712
		150	149.016	208.643	103.065	268.337	296.002	194.284	264.727	185.36	259.609	130.652	159.899	150.551	336.414	154.769	371.274	329.454	361.215	192.248	155.368	141.06	263.045
		180	185.514	224.291	131.976	301.001	277.25	205.964	315.314	245.447	292.032	162.56	178.459	152.796	338.879	175.942	429.793	324.819	416.873	202.526	147.802	168.853	281.119
		210	191.19	177.226	165.46	330.314	294.756	275.931	287.552	236.575	315.446	174.556	236.597	192.577	350.695	196.304	473.041	311.445	435.356	247.784	184.535	150.151	273.649
		240	195.528	199.371	238.797	336.719	253.201	315.501	315.149	245.036	304.932	169.659	283.879	209.229	345.093	207.987	555.991	315.648	440.557	228.367	215.499	150.097	324.037
		270	185.686	155.482	282.592	372.358	265.32	361.327	258.234	233.001	294.997	226.073	311.387	217.148	320.536	201.198	462.859	277.737	358.69	252.151	218.445	107.644	289.812
		300	207.538	141.186	246.479	384.523	199.577	389.583	249.356	179.798	300.617	262.954	350.784	210.744	279.56	202.376	499.458	325.564	332.462	222.032	236.362	145.214	285.637
		Het
		30	88.0851	66.8201	37.2894	34.9623	70.2888	9.60451	58.6189	259.96	52.5189	56.9241	31.7385	24.9902	131.371	26.3324	13.5244	24.4348	29.3993	33.7972	67.2779	8.32272
		60	214.299	36.6507	38.3895	153.063	155.783	48.3376	103.75	528.581	142.07	208.797	57.5975	86.6788	300.134	124.915	117.9	107.626	134.682	123.058	179.013	46.3275
		90	302.152	128.912	55.1526	284.825	357.38	91.3336	150.622	652.359	202.928	310.3	170.333	123.556	475.978	258.911	229.353	170.218	204.73	180.714	260.057	101.261
		120	369.162	158.415	77.6985	376.489	380.482	139.1	189.932	756.288	256.157	294.005	227.775	142.097	548.268	307.656	302.651	171.46	241.162	240.722	314.808	110.703
		150	418.967	184.28	100.455	468.657	411.708	149.404	222.99	789.327	239.963	261.521	208.907	193.047	672.528	347.907	362.342	205.775	305.547	274.275	391.538	164.601
		180	491.75	230.542	138.349	518.794	350.291	168.751	214.397	774.494	222.075	369.209	244.505	39.0637	749.101	381.809	467.083	209.745	320.365	323.381	453.291	190.655
		210	488.349	400.984	146.058	573.419	318.055	170.502	194.464	630.258	209.967	307.165	263.319	136.95	609.925	421.074	422.677	223.911	341.09	368.337	480.839	221.33
		240	529.489	634.609	184.233	639.038	338.727	190.484	195.939	538.417	177.525	354.48	264.416	194.644	500.557	386.322	431.519	236.107	342.002	359.867	492.882	260.453
		270	559.516	730.053	245.227	649.433	225.883	225.109	170.576	514.639	192.996	367.463	272.298	231.574	424.239	417.922	556.399	234.891	347.387	373.246	530.449	234.254
		300	538.977	845.029	287.735	771.062	216.424	209.231	191.806	399.745	198.775	385.721	254.966	267.067	418.858	425.452	585.938	230.037	388.829	404.145	506.852	266.56
		Het+ANA12
		30	43.2417	46.8326	16.5415	22.8601	38.4322	35.405	27.0906	37.9389	86.0033	23.6906	9.5228	10.105	10.3302	3.33957	6.58068	13.083	11.1715	6.43164	2.55652	7.75237	10.0671
		60	99.1788	86.5764	79.7117	26.2053	112.549	60.8347	87.9689	115.715	197.422	68.7034	21.8827	20.7786	82.5595	24.4922	132.443	82.3453	59.5975	86.0387	24.0223	90.3809	22.4515
		90	121.369	163.446	99.2644	72.4626	211.288	94.4878	102.279	154.813	268.516	101.956	43.4468	27.975	125.923	39.049	232.824	107.128	84.2186	190.001	68.8323	123.239	72.1382
		120	138.687	189.609	101.072	97.9528	366.783	118.751	154.81	179.177	163.866	176.492	86.4081	45.0147	145.4	56.7531	309.844	135.107	123.203	254.043	137.044	241.883	96.8209
		150	161.61	174.255	131.517	154.535	420.286	173.554	185.092	226.446	322.377	235.622	94.6924	102.319	169.64	85.9501	371.296	154.493	163.696	304.615	170.999	262.205	115.572
		180	147.289	180.45	156.603	164.46	496.993	176.564	220.948	270.532	427.019	262.428	167.693	93.6754	180.873	97.8673	428.121	157.644	201.634	348.825	213.064	272.251	139.262
		210	133.718	178.678	191.462	178.707	498.198	238.633	249.069	246.65	372.219	362.412	124.588	136.681	167.907	117.469	472.968	199.315	189.995	394.844	267.984	325.12	134.571
		240	130.388	206.863	254.074	168.68	519.401	278.853	239.775	207.886	334.839	302.336	155.744	147.474	193.525	141.291	490.003	198.25	227.362	432.248	311.936	367.223	183.744
		270	133.675	211.988	212.059	211.533	606.292	289.269	259.678	184.28	273.773	360.354	208.965	174.164	209.065	155.995	525.855	196.909	237.685	465.685	317.994	347.326	182.338
		300	133.515	208.876	231.033	212.634	584.68	302.463	257.25	187.65	323.909	407.865	198.666	211.878	225.559	179.385	503.898	196.158	290.989	526.502	350.322	344.274	167.353
		WT+ANA12
		30	9.79864	4.77022	3.81617	8.97132	4.82786	3.47783	6.48629	5.57266	7.67107	8.61362	11.572	16.8558	3.8059	3.0711	14.6463	0.920808	53.3792	21.5123	9.17082	4.63399
		60	53.3648	13.129	34.7831	58.3446	56.0807	37.1629	25.9697	29.4584	26.1955	20.5432	28.2277	41.9703	22.5113	46.7093	69.2735	70.6492	139.923	36.9963	58.0398	19.5569
		90	111.698	48.5453	62.3997	78.94	88.7379	99.0991	53.6354	81.0225	62.3782	39.5553	43.4199	114.154	59.3502	114.642	167.373	99.696	203.376	98.4142	111.757	38.1994
		120	158.33	84.695	114.68	155.33	119.611	202.189	91.3814	139.161	132.853	92.1784	93.5424	206.887	115.075	158.495	296.794	110.254	241.557	127.763	175.928	77.4302
		150	228.028	111.408	156.117	161.375	189.997	228.675	128.34	167.834	169.482	124.083	118.799	246.881	191.342	192.791	367.491	149.4	300.787	200.201	181.821	89.5802
		180	224.676	102.791	194.434	208.17	211.733	228.131	126.257	237.62	201.827	160.594	133.855	348.013	150.715	235.018	486.656	189.699	326.862	245.439	167.241	100.989
		210	233.317	116.899	210.589	286.707	237.438	290.2	161.939	270.122	247.502	168.967	175.268	302.907	209.659	214.706	521.261	190.634	359.243	281.317	168.134	101.404
		240	257.542	146.967	259.476	397.987	290.012	274.854	175.732	243.699	271.581	206.203	175.217	453.437	233.335	234.916	586.642	189.776	386.25	285.084	185.117	147.6
		270	324.993	140.898	268.595	462.286	310.969	339.137	220.03	308.978	273.306	254.021	215.008	462.198	250.248	257.436	617.968	204.3	408.411	337.774	192.658	155.113
		300	295.786	131.121	303.644	505.114	297.819	332.311	201.322	340.196	305.649	256.086	237.81	496.274	292.414	271.31	653.577	241.746	427.734	357.984	235.468	136.147

## Sheet: Figure 6
	Figure 6C			Figure 6D
	Ctrl	Mdga2-RNAi		Sociability				Social novelty
	0.872974	0.207559		Con-RNAi	Mdga2-RNAi	Mdga2-RNAi+ANA12		Con-RNAi	Mdga2-RNAi	Mdga2-RNAi+ANA12
	0.946095	0.182798		0.51222	-0.185487	0.0913068		0.751486	-0.0404176	0.531262
	1.17797	0.0524906		0.355809	0.334133	0.706555		0.568147	0.219549	-0.0962419
				0.475589	0.285925	-0.0442382		0.434066	0.0157247	0.59092
				-0.0580149	-0.0144896	0.615101		0.294577	-0.143584	-0.0297977
				0.731845	0.165165	0.426032		0.458084	-0.0293954	0.261696
				0.637514	-0.071253	0.374637		0.34367	-0.327263	0.375821
				0.687473	0.404254	0.549462		-0.101022	0.00954205	0.0949151
				0.5945	-0.0321463	0.268013		0.223717	-0.114028	0.502425
				0.314045	0.30087	0.544846		0.645197	0.0769105	0.298892
				0.204715	0.0457782	0.189225		-0.0537401	0.171953	0.272752
	Figure 6E
	pmTOR				pAkt				pTrkB
	Con-RNAi	Mdga2-RNAi	Mdga2-RNAi+ANA12		Con-RNAi	Mdga2-RNAi	Mdga2-RNAi+ANA12		Con-RNAi	Mdga2-RNAi	Mdga2-RNAi+ANA12
	1.35	2.28	0.86		1.03	2.01	1.4		1.02	2.21	1.39
	1.3	2.11	1.06		0.94	3.09	1.66		1.24	3.06	1.52
	0.41	1.97	1.28		1.43	2.86	0.81		1.02	2.91	1.14
	0.94	2.81	1.44		0.6	2.54	0.62		0.72	3.03	1.74
	Figure 6G
	Sociability				Social novelty
	Con-RNAi	Mdga2-RNAi	Mdga2-RNAi+P2		Con-RNAi	Mdga2-RNAi	Mdga2-RNAi+P2
	0.566736	-0.182369	0.301243		0.182846	0.175732	0.0836548
	0.133931	0.112263	0.61009		0.0381681	0.00547751	0.339549
	0.441166	-0.155251	-0.0934681		0.558406	0.0928012	0.106505
	-0.0303503	0.178391	0.422719		0.480717	-0.128501	-0.0109169
	0.573441	0.104457	0.512012		0.622923	0.143941	0.426041
	0.708552	0.200018	0.43809		0.242631	-0.118023	0.516786
	0.0600434	-0.227067	0.584247		0.413884	0.0710735	0.307043
	0.306843	0.405266	0.187946		0.319696	0.344943	0.24853
	0.635526	0.303376	0.0322237		-0.0601629	0.258886	0.383607
	0.713772	-0.0373093	0.269		0.696974	-0.144263	0.576136
	Figure 6H
	pmTOR				pAkt				pTrkB
	Con-RNAi	Mdga2-RNAi	Mdga2-RNAi+P2		Con-RNAi	Mdga2-RNAi	Mdga2-RNAi+P2		Con-RNAi	Mdga2-RNAi	Mdga2-RNAi+P2
	0.75	1.57	0.71		0.65	2.25	0.96		0.83	3.53	1.15
	0.71	1.81	1.05		1.18	2.88	1.2		1.04	3.74	1.35
	1.53	2.89	1.01		1.15	3.32	1.4		1.25	3.15	1.1
	1.01	2.65	0.96		1.02	2.06	1.43		0.88	2.92	0.86
	PSD-95				PSD-93				NLGN1
	Con-RNAi	Mdga2-RNAi	Mdga2-RNAi+P2		Con-RNAi	Mdga2-RNAi	Mdga2-RNAi+P2		Con-RNAi	Mdga2-RNAi	Mdga2-RNAi+P2
	0.66	3.21	1.01		0.35	1.9	0.94		0.81	2.8	0.86
	0.93	2.77	1.5		0.94	2.86	1.74		1.12	2.64	1.04
	1.45	2.92	1.52		1.61	3.38	1.71		1.07	2.06	1.07
	0.96	1.83	0.88		1.09	2.19	0.45		1.01	1.77	0.86
	Figure 6I
	Con-RNAi	Mdga2-RNAi	Mdga2-RNAi+P2
	0.86	2.47	1.36
	1.01	2.21	1.08
	1.13	1.91	1.53
	1.01	2.11	0.98

## Sheet: Figure 7
	Figure 7D			Figure 7E
	MDGA2	V930I		IB: GFP				IB: TrkB
	1.03	0.44		MDGA2	V930I	△MAM		MDGA2	V930I	△MAM
	0.98	0.41		1.19	0.59	0.05		1.09	0.4	0.03
	1.32	0.34		0.99	0.44	0.01		1.01	0.37	0.01
	0.69	0.32		0.94	0.43	0.06		0.98	0.31	0.02
				0.88	0.41	0.03		0.92	0.29	0.05
	Figure 7F
	pmTOR					pAkt					pTrkB
	WT+GFP	KO+GFP	KO+MDGA2	KO+V930I		WT+GFP	KO+GFP	KO+MDGA2	KO+V930I		WT+GFP	KO+GFP	KO+MDGA2	KO+V930I
	1.09	2.55	1.6	1.73		0.95	3.53	0.8	2.17		0.93	2.82	1.37	2.14
	0.8	1.93	0.78	1.92		1.04	1.96	0.82	2.58		0.98	2.21	1.24	2.17
	1.21	2.66	1.54	1.6		1.01	2.25	1.22	2.53		1.09	3.47	1.19	2.23
	0.79	2.19	1.11	2.27		0.75	3.65	1.51	3.01		0.66	2.71	1.72	2.43
	0.88	2.76	1.69	2.01		0.72	2.63	1.73	2.06		0.96	3.71	1.53	1.83
	1.33	2.83	1.35	1.87		1.53	2.06	1.66	1.98		1.38	1.92	1.03	1.56

## Sheet: Supplementary Figure 1
	Figure S1A				Figure S1B				Figure S1C
	mPFC	Hip	Cereb		Neuron	Astrocyte	Microglia		E14	E17	P0	P7	P14	P30	P60
	1.44	1.34	0.41		0.87	0.21	0.21		0.72	1.03	1.97	1.97	3.62	2.9	2.69
	0.92	0.78	0.24		0.83	0.72	0.11		1.03	0.83	1.14	1.45	1.34	1.66	1.45
	0.67	0.7	0.02		1.3	0.52	0.03		1.24	1.24	2.07	3	6.1	4.24	3.1
	Figure S1G				Figure S1H
	WT	Het	KO		WT	Het	KO
	1.37	0.63	0.02		0.93	0.4	0.07
	0.91	0.41	0.03		0.86	0.26	0.06
	0.77	0.32	0.06		0.99	0.44	0.08
	0.95	0.55	0.01		1.22	0.26	0.06

## Sheet: Supplementary Figure 2
				Figure S2B
				pmTOR							pAKT							pTrkB
				WT		Het		KO			WT		Het		KO			WT		Het		KO
				Saline	ANA12	Saline	ANA12	Saline	ANA12		Saline	ANA12	Saline	ANA12	Saline	ANA12		Saline	ANA12	Saline	ANA12	Saline	ANA12
				0.98	1.31	1.75	0.85	1.78	0.86		0.9	0.63	1.8	0.69	2.69	1.02		0.75	1.12	2.01	0.53	3.24	1.08
				1.05	0.63	2.18	0.99	2.24	1.22		1.14	0.92	2.53	1.01	3.1	1.18		1.32	1.08	2.67	1.04	3.31	1.15
				0.98	0.22	1.55	0.32	1.64	0.4		0.96	0.82	2.9	0.8	3.2	0.92		0.93	0.53	1.99	0.95	2.91	1.12
				NLGN1							PSD-93							PSD-95
				WT		Het		KO			WT		Het		KO			WT		Het		KO
				Saline	ANA12	Saline	ANA12	Saline	ANA12		Saline	ANA12	Saline	ANA12	Saline	ANA12		Saline	ANA12	Saline	ANA12	Saline	ANA12
				0.84	1.03	2.07	1.17	2.87	1.12		1.18	1.05	2.51	1.24	2.96	1.33		1.08	0.47	2.21	0.31	3.95	0.63
				1.29	0.54	2.37	1.08	2.94	1.22		0.94	1.01	1.99	1.09	2.26	1.14		0.97	0.95	2.53	1.14	3.18	1.16
				0.87	1.05	2.56	1.33	3.22	1.41		0.88	0.49	2.41	0.75	2.77	1.28		0.95	1.23	2.46	1.04	2.81	1.15

## Sheet: Supplementary Figure 3
	Figure S3A				Figure S3I			Figure S3J
	WT	Het	KO		WT	Het		pmTOR					pAkt					pTrkB
	0.52	4.48	5.5		0.57	2.25		Saline+Ctrl	BDNF+Ctrl	BDNF+MDGA2	BDNF+△MAM		Saline+Ctrl	BDNF+Ctrl	BDNF+MDGA2	BDNF+△MAM		Saline+Ctrl	BDNF+Ctrl	BDNF+MDGA2	BDNF+△MAM
	0.73	4.46	4.61		1.08	2.08		0.79	2.28	1.37	1.97		0.87	2.38	1.28	2.42		0.74	3.04	1.16	1.98
	1.2	3.63	5.29		1.14	2.03		1.07	2.69	1.47	2.17		1.13	2.66	1.06	2.93		0.89	2.35	1.44	1.82
	1.56	3.46	4.55		1.21	1.91		1.09	2.11	1.87	2.87		1.02	2.87	1.71	2.26		1.18	2.09	1.08	2.15
								1.13	1.83	1.03	1.36		0.81	1.99	1.53	2.37		1.26	2.43	1.37	2.61
								1.28	1.99	0.88	1.43		0.95	1.89	1.17	2.03		1.16	3.66	1.58	2.99
								0.65	2.47	0.98	0.88		1.25	2.06	1.16	1.78		0.77	3.57	1.23	2.67
	Figure S3K
	pmTOR				pAkt				pTrkB
	WT+Scb	Het+Scb	Het+SiNLGN		WT+Scb	Het+Scb	Het+SiNLGN		WT+Scb	Het+Scb	Het+SiNLGN
	0.73	2.04	1.94		1.13	3.21	3.24		0.82	2.18	1.75
	1.07	1.92	1.67		1.03	2.77	3.13		0.92	2.29	2.23
	1.01	1.89	2.46		1.13	3.07	2.82		0.95	1.78	2.44
	1.19	2.65	1.97		0.71	2.43	2.09		1.31	3.23	3.51

[truncated: 3 more sheets: Supplementary Figure 4, Supplementary Figure 5, Supplementary Figure 6]
